# Supplementary material for: Increased Angiogenin Expression Correlates With Radiation Resistance and Predicts Poor Survival for Patients With Nasopharyngeal Carcinoma
Source: Front Pharmacol. 2021 Aug 26;12:627935. doi: 10.3389/fphar.2021.627935 (PMC8427601; doi:10.3389/fphar.2021.627935)
Supplement: Supplementary file 1 [file DataSheet1.zip]

Archive with 47 entries (37 files):
- figure1data/
- figure1data/figure1A-raybio cytokines array.xlsx
- figure1data/figure1B-primaryvs.recurrent tumor score.xlsx
- figure1data/figure1C-radioresitant function of siANG and HONE-IR/
- figure1data/figure1C-radioresitant function of siANG and HONE-IR/HONE1IR-0Gy.JPG
- figure1data/figure1C-radioresitant function of siANG and HONE-IR/HONE1IR-1Gy.JPG
- figure1data/figure1C-radioresitant function of siANG and HONE-IR/HONE1IR-2Gy.JPG
- figure1data/figure1C-radioresitant function of siANG and HONE-IR/HONE1IR-3Gy.JPG
- figure1data/figure1C-radioresitant function of siANG and HONE-IR/siANG-0Gy.JPG
- figure1data/figure1C-radioresitant function of siANG and HONE-IR/siANG-1Gy.JPG
- figure1data/figure1C-radioresitant function of siANG and HONE-IR/siANG-2Gy.JPG
- figure1data/figure1C-radioresitant function of siANG and HONE-IR/siANG-3Gy.JPG
- figure1data/figure1C-raioresistant function of rhpANG and control/
- figure1data/figure1C-raioresistant function of rhpANG and control/Control-0Gy.JPG
- figure1data/figure1C-raioresistant function of rhpANG and control/Control-1Gy.JPG
- figure1data/figure1C-raioresistant function of rhpANG and control/Control-2Gy.JPG
- figure1data/figure1C-raioresistant function of rhpANG and control/Control-3Gy.JPG
- figure1data/figure1C-raioresistant function of rhpANG and control/hrpANG-0Gy.JPG
- figure1data/figure1C-raioresistant function of rhpANG and control/hrpANG-1Gy.JPG
- figure1data/figure1C-raioresistant function of rhpANG and control/hrpANG-2Gy.JPG
- figure1data/figure1C-raioresistant function of rhpANG and control/hrpANG-3Gy.JPG
- figure1data/figure1D-PCR-siANG.xlsx
- figure1data/figure1D-western blot (1).jpg
- figure3 table1 table2-source data/
- figure3 table1 table2-source data/ANGdatabase.sav
- figure3 table1 table2-source data/figure3-calibration_curves of nomogram model.pdf
- figure3 table1 table2-source data/figure3-Nomogram-code-data.R
- figure3 table1 table2-source data/figure3-Nomogram.pdf
- supplementary figure1 data/
- supplementary figure1 data/apoptosis/
- supplementary figure1 data/apoptosis/apoptosis-nc-as a standard for gating strategy.fcs
- supplementary figure1 data/apoptosis/apoptosis-siANG.fcs
- supplementary figure1 data/cell cycle/
- supplementary figure1 data/cell cycle/nc/
- supplementary figure1 data/cell cycle/nc/base on fitc cell cycle analysis.tiff
- supplementary figure1 data/cell cycle/nc/FCS and ssc analysis.tiff
- supplementary figure1 data/cell cycle/nc/NC-as a standard for gating strategy.fcs
- supplementary figure1 data/cell cycle/nc/Remove diploid analysis.tiff
- supplementary figure1 data/cell cycle/siANG/
- supplementary figure1 data/cell cycle/siANG/ANG.fcs
- supplementary figure1 data/cell cycle/siANG/base on fitc cell cycle analysis.tiff
- supplementary figure1 data/cell cycle/siANG/FCS and ssc analysis.tiff
- supplementary figure1 data/cell cycle/siANG/Remove diploid analysis.tiff
- supplementary figure1 data/migration-NC.tif
- supplementary figure1 data/migration-siANG.tif
- supplementary figure1 data/qPCR/
- supplementary figure1 data/qPCR/PCR.xlsx
