# Supplementary material for: Increased Angiogenin Expression Correlates With Radiation Resistance and Predicts Poor Survival for Patients With Nasopharyngeal Carcinoma
Source: Front Pharmacol. 2021 Aug 26;12:627935. doi: 10.3389/fphar.2021.627935 (PMC8427601; doi:10.3389/fphar.2021.627935)
Supplement: Supplementary file 1 [file DataSheet1.zip › figure1data/figure1A-raybio cytokines array.xlsx]

## Sheet: Sheet1
Cytokines ID	All Cytokines	HONE1-IR0GY	HONE1-IR4GY	HONE1 0GY	HONE1 4GY
H6-1	Angiogenin	5196.98	29508.7	2330.01	6928.32
H6-2	BDNF	148.042	214.572	118.883	264.558
H6-3	BLC	691.042	191.662	82.1775	200.909
H6-4	BMP-4	71.6161	91.0813	47.663	95.7501
H6-5	BMP-6	32.0669	20.6749	40.5409	29.3338
H6-6	CK beta 8-1	108.493	111.756	105.735	180.984
H6-7	CNTF	416.336	402.881	393.904	344.258
H6-8	EGF	109.562	144.724	54.785	118.996
H6-9	Eotaxin	261.88	188.868	78.8904	244.08
H6-10	Eotaxin-2	208.435	229.1	245.985	310.496
H6-11	Eotaxin-3	431.835	379.412	313.918	333.742
H6-12	FGF-6	355.408	287.214	227.358	251.275
H6-13	FGF-7	181.713	149.753	152.85	160.506
H6-14	Flt-3 Ligand	322.273	311.8	343.502	323.226
H6-15	Fractalkine	129.871	197.809	162.712	205.89
H6-16	GCP-2	116.51	223.512	133.675	149.99
H6-17	GDNF	216.452	290.566	119.431	304.408
H6-18	GM-CSF	292.878	349.238	301.318	251.828
H6-19	I-309	123.458	162.605	117.24	136.707
H6-20	IFN-gamma	482.607	634.775	413.627	561.771
H6-21	IGFBP-1	208.435	156.459	258.585	225.815
H6-22	IGFBP-2	181.178	149.753	167.642	155.525
H6-23	IGFBP-4	96.7352	108.404	63.5506	125.637
H6-24	IGF-I	235.692	225.748	211.47	210.872
H6-25	IL-10	308.377	240.835	255.298	256.256
H6-26	IL-13	383.2	395.058	381.852	347.025
H6-27	IL-15	382.131	390.029	346.241	378.573
H6-28	IL-16	136.819	268.215	123.814	305.515
H6-29	IL-1alpha	388.544	393.382	392.261	396.837
H6-30	IL-1beta	141.094	170.987	250.915	288.357
H6-31	IL-1ra	526.432	415.733	407.601	369.164
H6-32	IL-2	433.972	452.613	352.268	324.886
H6-33	IL-3	482.073	412.381	380.208	423.957
H6-34	IL-4	130.406	205.073	144.085	201.463
H6-35	IL-5	391.751	269.333	302.413	318.244
H6-36	IL-6	1727.87	2413.93	1094.6	1538.09
H6-37	IL-7	335.634	216.807	258.037	343.704
H6-38	Leptin	230.347	413.498	210.374	349.792
H6-39	LIGHT	229.813	286.096	201.609	224.708
H6-40	MCP-1	5383.5	19473.5	1106.66	2491.72
H6-41	MCP-2	307.843	183.28	198.322	249.061
H6-42	MCP-3	103.149	104.492	90.9431	124.53
H6-43	MCP-4	196.143	96.6692	83.2732	94.6431
H6-44	M-CSF	276.31	358.738	384.043	336.509
H6-45	MDC	132.009	240.835	179.695	180.984
H6-46	MIG	385.338	469.935	404.313	382.447
H6-47	MIP-1-delta	74.2884	132.99	121.623	68.6301
H6-48	MIP-3-alpha	85.5118	211.219	207.087	61.9885
H6-49	NAP-2	107.424	289.449	185.173	236.331
H6-50	NT-3	350.064	254.245	268.994	255.703
H6-51	PARC	326.548	294.478	265.159	295.552
H6-52	PDGF-BB	255.467	287.772	173.121	222.494
H6-53	RANTES	218.59	1335.49	132.58	120.103
H6-54	SCF	344.185	321.299	215.305	311.049
H6-55	SDF-1	322.807	329.122	328.71	254.596
H6-56	TARC	171.024	145.842	230.645	210.318
H6-57	TGF-beta 1	619.961	674.449	502.926	638.149
H6-58	TGF-beta 3	260.811	275.479	313.37	110.14
H6-59	TNF-alpha	454.282	517.431	403.218	404.586
H6-60	TNF-beta	722.575	908.02	589.487	713.421
H7-1	Acrp30	0	0	0	0
H7-2	AgRP	260.997	342.834	183.8	184.766
H7-3	Angiopoietin-2	0	13.225	0	0
H7-4	Amphiregulin	50.3315	71.7204	32.858	0
H7-5	Axl	34.2462	192.272	31.8312	0
H7-6	bFGF	39.435	38.6578	27.724	12.2497
H7-7	b-NGF	33.7273	119.534	24.6435	7.65607
H7-8	BTC	117.786	154.631	144.267	118.414
H7-9	CCL-28	151.513	224.826	144.781	156.184
H7-10	CTACK	307.696	360.637	254.65	230.703
H7-11	Dtk	77.3133	144.967	59.0417	123.518
H7-12	EGF-R	59.1524	114.447	42.0993	87.7896
H7-13	ENA-78	210.666	123.603	119.624	168.944
H7-14	Fas/TNFRSF6	310.81	217.704	211.523	408.324
H7-15	FGF-4	69.0112	73.2463	95.4936	90.3416
H7-16	FGF-9	191.986	198.376	111.409	297.566
H7-17	GCSF	293.687	371.827	261.324	400.157
H7-18	GITR-Ligand	123.494	188.711	121.164	138.32
H7-19	GITR	92.8797	45.779	52.8809	62.7797
H7-20	GRO	324.82	497.973	360.925	334.825
H7-21	GRO-alpha	339.348	325.539	299.829	355.752
H7-22	HCC-4	83.5399	110.887	55.9613	108.716
H7-23	HGF	2.07552	25.9414	22.0765	41.3428
H7-24	ICAM-1	158.778	126.655	92.4132	83.1959
H7-25	ICAM-3	20.7552	61.5473	37.9921	21.9474
H7-26	IGFBP-3	3.63217	52.3915	8.72791	0
H7-27	IGFBP-6	73.1622	210.075	0	67.3734
H7-28	IGF-I SR	34.2462	178.029	126.298	150.569
H7-29	IL-1 R4/ST2	117.786	230.929	72.3903	135.768
H7-30	IL-1 RI	300.432	299.598	221.792	243.973
H7-31	IL-11	147.881	240.594	164.803	178.131
H7-32	IL-12 p40	176.42	146.493	123.731	100.039
H7-33	IL-12 p70	143.73	75.7896	4.10725	25.5202
H7-34	IL-17	342.462	215.67	289.561	225.088
H7-35	IL-2 Rapha	148.919	154.631	129.892	252.14
H7-36	IL-6 R	52.407	15.7683	46.2066	70.9462
H7-37	IL-8	420.813	4044.83	290.588	342.992
H7-38	I-TAC	37.8783	142.932	80.6048	88.8104
H7-39	Lymphotactin	121.937	192.272	134.513	42.3636
H7-40	MIF	192.505	971.023	163.263	260.306
H7-41	MIP-1alpha	65.8979	253.819	118.597	130.153
H7-42	MIP-1beta	0	48.3222	10.7815	40.8324
H7-43	MIP-3beta	18.6797	96.1358	21.0497	86.7688
H7-44	MSP-alpha	8.82098	174.469	65.2026	102.081
H7-45	NT-4	36.3217	130.216	52.8809	61.7589
H7-46	Osteoprotegerin	70.0489	151.579	136.053	197.016
H7-47	Oncostatin M	18.6797	97.1531	102.681	64.311
H7-48	PIGF	121.418	172.943	250.542	246.015
H7-49	sgp130	149.438	197.358	94.4668	150.569
H7-50	sTNF RII	112.597	2.54328	28.7508	62.2693
H7-51	sTNF-RI	387.085	562.064	353.224	290.931
H7-52	TECK	148.919	129.198	225.899	88.8104
H7-53	TIMP-1	339.348	433.374	662.294	412.917
H7-54	TIMP-2	880.022	2193.83	264.404	649.234
H7-55	Thrombopoietin	167.599	215.161	119.11	155.163
H7-56	TRAIL R3	31.1329	102.24	31.8312	144.955
H7-57	TRAIL R4	35.8028	142.932	68.2831	150.059
H7-58	uPAR	254.771	539.175	291.615	268.983
H7-59	VEGF	66.4168	132.25	1.54022	89.3208
H7-60	VEGF-D	53.9636	109.87	78.0378	100.55
H8-1	Activin A	138.352	130.561	118.76	150.942
H8-2	ALCAM	146.427	112.847	86.3186	72.1099
H8-3	B7-1(CD80)	142.121	137.122	112.967	113.665
H8-4	BMP-5	333.768	360.192	206.817	278.662
H8-5	BMP-7	232.023	253.906	199.865	220.607
H8-6	Cardiotrophin-1	460.815	234.223	238.68	139.331
H8-7	CD14	181.957	124.656	134.402	22.6107
H8-8	CXCL- 16	104.437	238.816	67.201	81.2764
H8-9	DR6 (TNFRSF21)	679.379	452.7	545.719	434.493
H8-10	Endoglin	334.845	232.255	278.073	230.385
H8-11	ErbB3	387.602	337.885	321.522	429.604
H8-12	E-Selectin	369.836	287.366	380.033	338.55
H8-13	Fas Ligand	143.736	158.773	104.277	94.1095
H8-14	ICAM-2	197.031	158.773	122.236	237.718
H8-15	IGF-II	366.606	232.255	297.77	199.83
H8-16	IL-1 R II	273.474	295.239	261.852	210.83
H8-17	IL-10 Rbeta	101.207	276.869	19.1175	39.1104
H8-18	IL-13 Ralpha2	166.346	209.292	198.127	191.886
H8-19	IL-18 BPalpha	346.15	524.869	324.419	330.605
H8-20	IL-18 Rbeta	527.569	655.431	497.056	636.767
H8-21	IL-2 Ralpha	253.018	325.419	321.522	301.273
H8-22	IL-2 Rbeta	271.321	321.482	273.439	230.996
H8-23	IL-2 Rgamma	215.873	189.609	286.184	106.332
H8-24	IL-21R	162.039	222.413	221.879	243.829
H8-25	IL-5 Ralpha	237.944	268.339	203.341	267.662
H8-26	IL-9	350.995	389.715	319.205	290.273
H8-27	IP-10	623.392	869.971	549.774	754.098
H8-28	LAP	519.494	732.193	422.324	635.545
H8-29	Leptin R	97.4387	80.6987	19.1175	88.6096
H8-30	LIF	380.065	284.742	323.26	332.439
H8-31	L-Selectin	202.414	335.26	406.103	238.329
H8-32	M-CSF R	188.417	341.165	213.769	226.107
H8-33	MMP-1	152.887	152.868	114.126	100.832
H8-34	MMP-13	75.367	117.44	37.0764	37.8882
H8-35	MMP-9	127.585	108.254	106.015	95.9428
H8-36	MPIF-1	139.967	204.699	177.272	101.443
H8-37	NGF R	185.187	199.45	236.362	179.053
H8-38	PDGF AA	584.632	2054.86	1990.54	2678.45
H8-39	PDGF-AB	31.7618	180.424	134.402	142.998
H8-40	PDGF Ralpha	109.282	83.323	119.919	85.5541
H8-41	PDGF Rbeta	339.69	314.265	345.274	303.106
H8-42	PECAM-1	57.0636	89.8839	89.7945	78.2209
H8-43	Prolactin	322.463	254.562	278.073	312.884
H8-44	SCF R	411.288	335.26	311.674	320.828
H8-45	SDF-1beta	211.027	200.762	158.154	267.662
H8-46	Siglec-5	129.201	238.816	139.616	158.275
H8-47	TGF-alpha	28.5318	50.5187	26.6487	73.9432
H8-48	TGF beta2	52.7569	155.493	106.015	67.2211
H8-49	Tie-1	223.409	288.022	170.32	176.608
H8-50	Tie-2	139.967	164.022	86.8979	120.998
H8-51	TIMP-4	33.9151	108.91	49.8214	49.4992
H8-52	VE-Cadherin	208.874	194.858	196.969	204.108
H8-53	VEGF R2	102.822	228.318	110.071	141.775
H8-54	VEGF R3	411.827	526.181	556.726	557.935
H9-1	Adiposin	840.777	4770.24	1429.56	7750.21
H9-2	BCAM	580.473	730.384	658.623	636.803
H9-3	CD30	442.57	439.428	375.872	429.813
H9-4	CD40	300.392	338.251	272.028	256.757
H9-5	Fcr RIIB/C	141.644	167.03	152.945	269.764
H9-6	Ferritin	1388.11	1529.61	1402.47	1111.86
H9-7	FLRG	190.818	2467.74	198.095	262.412
H9-8	Follistatin	579.404	583.11	626.454	818.342
H9-9	Furin	382.171	346.633	217.848	313.311
H9-10	Galectin-7	200.439	220.911	162.539	243.184
H9-11	GDF-15	438.294	966.86	290.652	313.877
H9-12	Growth Hormon	2312.27	2556.94	2495.09	2332.3
H9-13	IL-10 R alpha	1331.45	1268.59	1417.71	1375.97
H9-14	IL-22	78.5723	143.682	142.786	158.918
H9-15	IL-28A	102.091	363.994	126.984	152.697
H9-16	IL29	1127.27	1129.7	901.304	1007.23
H9-17	IL-31	236.786	204.747	209.382	263.543
H9-18	Insulin	2246.53	1709.22	1608.46	2177.91
H9-19	Luteinizing hormone	342.618	336.455	316.613	360.252
H9-20	LIMPII	352.239	333.462	294.038	296.345
H9-21	LYVE-1	109.039	107.762	68.2891	144.779
H9-22	Marapsin	397.137	410.691	330.158	308.787
H9-23	MICA	497.09	564.551	522.045	501.637
H9-24	MICB	599.18	583.11	602.75	597.214
H9-25	MMP-2	595.973	732.778	693.05	650.941
H9-26	MMP-7	70.0202	98.1827	68.2891	169.098
H9-27	MMP-8	622.699	673.51	568.888	613.615
H9-28	MMP-10	105.298	295.147	139.965	205.858
H9-29	NCAM-1	316.427	466.368	272.028	416.24
H9-30	Nidogen-1	278.477	327.475	316.049	304.263
H9-31	NrCAM	152.334	179.603	165.926	223.39
H9-32	NRG1-beta1	272.598	220.312	132.063	257.888
H9-33	Osteopontin	361.326	917.17	227.442	208.686
H9-34	PAI-I	515.798	815.994	401.269	373.825
H9-35	Platelet factor 4	434.553	464.572	369.664	319.532
H9-36	PSA-total	430.811	396.922	400.141	419.634
H9-37	RAGE	827.949	628.01	597.107	527.653
H9-38	RANK	149.127	164.037	194.709	199.071
H9-39	Resistin	416.914	396.922	354.426	546.881
H9-40	SAA	769.688	942.315	856.154	847.75
H9-41	Siglec-9	487.469	480.137	448.112	350.072
H9-42	TACE	48.1055	50.8874	80.141	52.03
H9-43	TIM-1	295.581	306.522	294.038	350.637
H9-44	TRAIL R2	264.046	268.206	224.621	252.798
H9-45	Trappin-2	468.761	5317.43	6174.24	12293.2
H9-46	TREM-1	359.722	317.896	295.732	309.353
H9-47	TSH	1007.54	887.835	951.533	933.148
H9-48	TSLP	144.316	132.906	76.1904	245.446
H9-49	VCAM-1	295.581	255.036	259.612	251.102
H9-50	VEGF-C	324.979	399.915	267.513	258.454
H9-51	XEDAR	81.2448	81.4198	51.9223	68.9964
H9-52	IC	35.0992	34.5236	44.7736	43.3584
H10-1	4-1BB	82.5703	89.1025	102.781	62.6466
H10-2	ACE-2	285.578	243.704	267.458	371.323
H10-3	Alpha-fetoprotein	725.777	785.99	817.707	878.761
H10-4	Angiopoietin-1	1065.53	732.292	759.786	779.096
H10-5	Angiostatin	277.689	266.717	285.062	292.73
H10-6	ANGPTL4	56.274	84.3818	90.8564	83.1491
H10-7	Bate2 M	736.822	410.107	586.592	256.851
H10-8	BCMA	480.17	444.332	421.346	422.58
H10-9	beta IG-H3	447.563	741.144	366.833	329.179
H10-10	CA125	763.644	866.241	712.087	587.169
H10-11	CA15-3	361.311	332.216	371.943	353.668
H10-12	CA19-9	1387.39	1349.52	1332.18	1256.35
H10-13	Carbonic Anhydrase IX	216.681	217.15	217.487	218.693
H10-14	Cathepsin S	130.955	169.944	132.877	104.221
H10-15	CCL14a	540.652	385.324	279.951	478.392
H10-16	CCL21	655.303	719.901	734.233	642.412
H10-17	CD23	366.57	280.289	300.394	430.553
H10-18	CD40 Ligand	764.696	759.436	809.19	785.36
H10-19	CEA	352.37	392.995	375.918	369.045
H10-20	CEACAM-1	285.052	287.37	292.444	274.506
H10-21	Cripto-1	409.696	405.387	379.893	412.328
H10-22	CRP	2463.44	2057.03	2369.65	2160.74
H10-23	DAN	82.0444	120.377	56.2174	127.571
H10-24	Decorin	156.2	221.281	171.491	205.595
H10-25	DKK-1	780.474	1165.41	614.984	724.422
H10-26	DKK-3	71.5259	162.863	79.4993	99.665
H10-27	DKK-4	386.029	367.621	394.09	342.848
H10-28	DPPIV	61.0074	71.9901	76.0922	37.0184
H10-29	E-Cadherin	348.163	321.595	316.862	489.213
H10-30	EDA-A2	122.015	130.998	97.6706	80.3015
H10-31	EG-VEGF	194.067	200.038	271.433	343.987
H10-32	EpCAM	118.859	84.3818	124.36	69.4807
H10-33	ErbB2	118.859	87.9223	95.3992	97.9565
H10-34	Erythropoietin R	693.696	607.195	673.473	669.179
H10-35	FSH	381.296	497.44	428.161	362.211
H10-36	HB-EGF	562.74	512.192	511.067	633.869
H10-37	hCGa, intact	510.148	479.737	671.769	666.901
H10-38	HVEM	161.459	246.064	195.341	248.878
H10-39	IL-13 R alpha1	773.637	659.122	658.141	649.816
H10-40	IL-17B	163.037	102.084	220.327	141.809
H10-41	IL-17C	1416.32	1598.53	1419.63	1453.4
H10-42	IL-17F	240.874	129.818	199.884	181.106
H10-43	IL-17R	374.459	344.018	388.979	432.831
H10-44	Procalcitonin	594.822	540.516	492.896	607.672
H10-45	PSA-free	504.363	504.521	476.996	500.034
H10-46	S-100b	582.726	523.403	489.489	504.02
H10-47	Shh N	420.741	413.058	332.761	552.998
H10-48	Thyroglobulin	535.392	594.213	504.253	673.735
H10-49	Ubiquitin+1	370.252	351.099	369.104	406.633
H10-50	Blank	11.0444	8.26116	11.9249	7.40369
H10-51	IC	20.5111	19.276	11.9249	11.77
