# Supplementary material for: Increased Angiogenin Expression Correlates With Radiation Resistance and Predicts Poor Survival for Patients With Nasopharyngeal Carcinoma
Source: Front Pharmacol. 2021 Aug 26;12:627935. doi: 10.3389/fphar.2021.627935 (PMC8427601; doi:10.3389/fphar.2021.627935)
Supplement: Supplementary file 1 [file DataSheet1.zip › figure1data/figure1B-primaryvs.recurrent tumor score.xlsx]

## Sheet: Sheet1
primary tumor score	recurrent tumor score
3	6
6	6
6	9
6	9
6	9
6	9
6	6
6	6
6	6
2	6
