# Supplementary material for: Increased Angiogenin Expression Correlates With Radiation Resistance and Predicts Poor Survival for Patients With Nasopharyngeal Carcinoma
Source: Front Pharmacol. 2021 Aug 26;12:627935. doi: 10.3389/fphar.2021.627935 (PMC8427601; doi:10.3389/fphar.2021.627935)
Supplement: Supplementary file 1 [file DataSheet1.zip › figure1data/figure1D-PCR-siANG.xlsx]

## Sheet: Sheet1
Gene	Cт	Gene	Ct
NC	21.3	GADPH	23.66
	21.4		23.71
	21.5		23.63
Angiogenin	24.1	GADPH	23.47
	23.4		23.39
	23.2		23.42
