# Supplementary material for: Increased Angiogenin Expression Correlates With Radiation Resistance and Predicts Poor Survival for Patients With Nasopharyngeal Carcinoma
Source: Front Pharmacol. 2021 Aug 26;12:627935. doi: 10.3389/fphar.2021.627935 (PMC8427601; doi:10.3389/fphar.2021.627935)
Supplement: Supplementary file 1 [file DataSheet1.zip › figure3 table1 table2-source data/figure3-Nomogram-code-data.R]

library(Hmisc)
library(grid)
library(lattice)
library(Formula)
library(ggplot2)
library(rms)
library(survival)
library(rms)
data(package="survival")

dd<-datadist(SSSJR)
options(datadist="dd")
write.csv(SSSJR,file="C:/Users/SUNXUESONG/Desktop/R/SSSJR.csv")
SSSJR$T=as.factor(SSSJR$T)
f<-cph(Surv(OS,DEATH)~T+N+EBVDNA+SCORE,data=SSSJR,x=TRUE,y=TRUE,surv = TRUE)


survival<-Survival(f)
survival1<-function(x) survival(36,x)
survival2<-function(x) survival(60,x)
nom<-nomogram(f,fun=list(survival1,survival2),fun.at = c(0.05,seq(0.1,0.9,by=0.05),0.95),funlabel = c('3 year survival','5 year survival'))

plot(nom)


validate(f, method="boot", B=1000, dxy=T)
rcorrcens(Surv(OS,DEATH) ~ predict(f), data = SSSJR)

f3 <- cph(Surv(OS,DEATH) ~ T+N+EBVDNA+SCORE, x=T, y=T, surv=T, data=SSSJR, time.inc=60)
cal3 <- calibrate(f3, cmethod="KM", method="boot", u=60, m=50, B=1000)
plot(cal3)
