# Supplementary material for: Increased Angiogenin Expression Correlates With Radiation Resistance and Predicts Poor Survival for Patients With Nasopharyngeal Carcinoma
Source: Front Pharmacol. 2021 Aug 26;12:627935. doi: 10.3389/fphar.2021.627935 (PMC8427601; doi:10.3389/fphar.2021.627935)
Supplement: Supplementary file 1 [file DataSheet1.zip › supplementary figure1 data/qPCR/PCR.xlsx]

## Sheet: PCR
Sample	Cт	Gene	Ct
HONE1-NC	21.5	GADPH	23.66
	21.21		23.71
	21.19		23.63
HONE1-siANG	26.4	GADPH	23.47
	27.1		23.39
	24.9		23.42
